# Supplementary material for: Phthalate Metabolites and Their Relationship with Abdominal and General Obesity: Evidence from the Aragon Workers’ Health Study (AWHS)
Source: Nutrients. 2025 May 30;17(11):1869. doi: 10.3390/nu17111869 (PMC12157022; doi:10.3390/nu17111869)
Supplement: Supplementary file 1 [file nutrients-17-01869-s001.zip]

Archive with 1 entries (1 files):
- nutrients-3656084-supplementary.pdf
